# Supplementary material for: Comparative transcriptomics analysis of tolerant and sensitive genotypes reveals genes involved in the response to cold stress in bitter gourd (Momordica charantia L.)
Source: Sci Rep. 2024 Jul 17;14:16564. doi: 10.1038/s41598-024-58754-9 (PMC11255239; doi:10.1038/s41598-024-58754-9)
Supplement: Supplementary file 2 — Supplementary Table S1. [file 41598_2024_58754_MOESM2_ESM.xlsx]

## Sheet: Sheet1
Table S1. Statistics for the RNA-seq data of 18 libraries used in the present study.
Samples	Library name	Raw reads	Clean reads	Clean bases(Gb)	Clean Q30(%)	Clean GC(%)	Mapped reads	Map ratio(%)	Unique Mapped(%)
XY_0_1	FRAS202129207	47353556	44103776	6.62	94.45	46.39	42888175	97.24	87.85
XY_0_2	FRAS202129208	46466544	43101202	6.47	92.96	46.57	41931849	97.29	88.06
XY_0_3	FRAS202129209	48373472	45589030	6.84	94.12	46.25	44617775	97.87	88.81
QF_0_1	FRAS202129216	43551406	41467184	6.22	93.67	46.59	40577608	97.85	88.62
QF_0_2	FRAS202129217	46594760	44561322	6.68	94.45	46.93	43599270	97.84	88.51
QF_0_3	FRAS202129218	47269368	44930018	6.74	93.8	46.59	43892742	97.69	88.33
XY_6_1	FRAS202129210	48172636	44913350	6.74	94.48	43.61	43869351	97.68	87.85
XY_6_2	FRAS202129211	54763716	52011446	7.8	94.25	44.88	50743856	97.56	88.08
XY_6_3	FRAS202129212	49741190	46672872	7	94.09	45.17	45416134	97.31	87.66
QF_6_1	FRAS202129219	47274198	45279160	6.79	94.65	46.47	44085500	97.36	87.93
QF_6_2	FRAS202129220	45416184	43091782	6.46	94.17	45.58	42105617	97.71	88.22
QF_6_3	FRAS202129221	46626052	43521238	6.53	94.37	45.15	42510603	97.68	88.27
XY_24_1	FRAS202129213	47582680	44789546	6.72	93.87	44.92	43488560	97.1	87.24
XY_24_2	FRAS202129214	43560214	41591910	6.24	94.01	46.53	40002410	96.18	86.43
XY_24_3	FRAS202129215	47351732	45001476	6.75	93.93	45.84	43352944	96.34	86.66
QF_24_1	FRAS202129222	46600436	44569418	6.69	92.83	45.88	42642709	95.68	86.4
QF_24_2	FRAS202129223	46999924	44195438	6.63	94.72	45.91	41911944	94.83	85.2
QF_24_3	FRAS202129224	47214412	43809478	6.57	92.59	45.49	40584354	92.64	82.85
