# Supplementary material for: Comparative transcriptomics analysis of tolerant and sensitive genotypes reveals genes involved in the response to cold stress in bitter gourd (Momordica charantia L.)
Source: Sci Rep. 2024 Jul 17;14:16564. doi: 10.1038/s41598-024-58754-9 (PMC11255239; doi:10.1038/s41598-024-58754-9)
Supplement: Supplementary file 3 — Supplementary Table S2. [file 41598_2024_58754_MOESM3_ESM.xlsx]

## Sheet: Sheet1
Table S2. Significantly enriched KEGG pathways of DEGs in response to cold stress.
Pathways	KEGG ID	All genes with pathway annotation	DEGs with pathway annotation	Up-regulated DEGs	Down-regulated DEGs	p-value
XY_6 VS XY_0
Flavonoid biosynthesis	Ko00941	19	7	2	5	1.59929e-05
Plant hormone signal transduction	Ko04075	200	19	9	10	0.00285329
Stilbenoid, diarylheptanoid and gingerol biosynthesis	Ko00945	14	4	2	2	0.00350412
Phenylpropanoid biosynthesis	Ko00940	125	13	8	5	0.00623694
Photosynthesis	Ko00195	51	7	1	6	0.0100213
MAPK signaling pathway - plant	Ko04016	118	12	4	8	0.0100984
Fatty acid elongation	Ko00062	21	4	1	3	0.0161146
Plant-pathogen interaction	Ko04626	133	12	5	7	0.024314
Photosynthesis - antenna proteins	Ko00196	15	3	0	3	0.0322232
Other glycan degradation	Ko00511	15	3	2	1	0.0322232
Glycosaminoglycan degradation	Ko00531	17	3	1	2	0.0449072
QF_6 VS QF_0
Plant-pathogen interaction	Ko04626	133	34	27	7	2.27232e-08
Plant hormone signal transduction	Ko04075	200	40	30	10	1.69941e-06
MAPK signaling pathway - plant	Ko04016	118	27	21	6	7.00921e-06
Flavonoid biosynthesis	Ko00941	19	9	3	6	1.98832e-05
Porphyrin and chlorophyll metabolism	Ko00860	40	10	2	8	0.00299778
Stilbenoid, diarylheptanoid and gingerol biosynthesis	Ko00945	14	5	3	2	0.00689656
Isoquinoline alkaloid biosynthesis	Ko00950	15	5	3	2	0.00956429
alpha-Linolenic acid metabolism	Ko00592	40	9	7	2	0.00998681
Fatty acid elongation	Ko00062	21	6	2	4	0.010432
Tryptophan metabolism	Ko00380	35	8	4	4	0.0135047
Linoleic acid metabolism	Ko00591	17	5	4	1	0.0168572
Circadian rhythm - plant	Ko04712	30	7	5	2	0.018276
Tyrosine metabolism	Ko00350	32	7	3	4	0.0256987
Phenylalanine metabolism	Ko00360	33	7	2	5	0.0300876
Phenylpropanoid biosynthesis	Ko00940	125	18	15	3	0.0413021
XY_24 VS XY_6
MAPK signaling pathway - plant	Ko04016	118	26	23	3	3.75613e-05
Plant hormone signal transduction	Ko04075	200	37	23	14	5.6735e-05
Plant-pathogen interaction	Ko04626	133	27	23	4	0.000120813
Glycerophospholipid metabolism	Ko00564	83	16	11	5	0.00507044
Glycerolipid metabolism	Ko00561	56	12	10	2	0.00612101
Other glycan degradation	Ko00511	15	5	2	3	0.0109202
Base excision repair	Ko03410	30	7	3	4	0.0214429
Phenylalanine, tyrosine and tryptophan biosynthesis	Ko00400	37	8	7	1	0.0223664
Cutin, suberine and wax biosynthesis	Ko00073	24	6	2	4	0.0234792
ABC transporters	Ko02010	19	5	3	2	0.0306485
QF_24 VS QF_6
Phenylpropanoid biosynthesis	Ko00940	125	21	13	8	0.00038685
Plant hormone signal transduction	Ko04075	200	29	12	17	0.000437585
Vitamin B6 metabolism	Ko00750	13	5	4	1	0.00191354
alpha-Linolenic acid metabolism	Ko00592	40	9	7	2	0.00252711
Biosynthesis of amino acids	Ko01230	173	23	18	5	0.00536814
Glycine, serine and threonine metabolism	Ko00260	54	10	7	3	0.00662343
Brassinosteroid biosynthesis	Ko00905	12	4	1	3	0.00999691
Phenylalanine, tyrosine and tryptophan biosynthesis	Ko00400	37	7	7	0	0.0195572
Isoquinoline alkaloid biosynthesis	Ko00950	15	4	3	1	0.0229899
MAPK signaling pathway - plant	Ko04016	118	15	10	5	0.0325352
