# Supplementary material for: Comparative transcriptomics analysis of tolerant and sensitive genotypes reveals genes involved in the response to cold stress in bitter gourd (Momordica charantia L.)
Source: Sci Rep. 2024 Jul 17;14:16564. doi: 10.1038/s41598-024-58754-9 (PMC11255239; doi:10.1038/s41598-024-58754-9)
Supplement: Supplementary file 4 — Supplementary Table S3. [file 41598_2024_58754_MOESM4_ESM.xlsx]

## Sheet: sheet 1
Table S3. Statistical analysis of TFs in response to cold stress.
		XY_6 VS XY_0		XY_24 VS XY_6		QF_6 VS QF_0		QF_24 VS QF_6
Transcription Factor Family	Total	Up-regulated	Down-regulated	Up-regulated	Down-regulated	Up-regulated	Down-regulated	Up-regulated	Down-regulated
AP2	62	26	11	38	6	39	7	25	8
bZIP	16	2	2	6	4	5	3	6	4
GATA	6	0	4	0	3	0	5	3	1
GRAS	14	3	1	7	3	9	2	3	4
HLH	34	4	2	12	8	11	8	11	5
MYB	49	11	12	24	12	20	6	20	9
NAM	31	7	7	18	2	19	4	15	2
NB-ARC	18	1	3	3	7	8	1	2	7
WRKY	27	3	7	23	1	19	0	14	3
ZF-HD	6	0	3	0	4	0	4	1	1
