# Supplementary material for: Comparative transcriptomics analysis of tolerant and sensitive genotypes reveals genes involved in the response to cold stress in bitter gourd (Momordica charantia L.)
Source: Sci Rep. 2024 Jul 17;14:16564. doi: 10.1038/s41598-024-58754-9 (PMC11255239; doi:10.1038/s41598-024-58754-9)
Supplement: Supplementary file 5 — Supplementary Table S4. [file 41598_2024_58754_MOESM5_ESM.xlsx]

## Sheet: Sheet1
Table S4. Top 57 hub genes in cyan module obtained by WGCNA analysis
GeneID	Module Membership	Gene Significance	Annotation
evm.TU.chr11.460	0.966878	0.769598	Ethylene-responsive transcription factor ERF017
evm.TU.chr4.3274	0.965183	0.591116	Pentatricopeptide repeat-containing protein
evm.TU.chr4.1123	0.951777	0.577533	UDP-glycosyltransferase 74E2
evm.TU.chr1.2581	0.942835	0.586499	Indole-3-acetic acid-amido synthetase GH3.1
evm.TU.chr7.2581	0.940069	0.650546	Membrane-associated kinase regulator 1
evm.TU.chr9.3721	0.939695	0.632737	Fasciclin-like arabinogalactan protein 20
evm.TU.chr1.2233	0.931984	0.522591	Auxin-responsive protein SAUR72
evm.TU.chr5.853	0.927238	0.689292	BAHD acyltransferase
evm.TU.chr3.1988	0.925045	0.705152	Cysteine proteinase inhibitor 6
evm.TU.chr3.3130	0.924868	0.674227	Pentatricopeptide repeat-containing protein
evm.TU.chr5.3164	0.921173	0.786779	Interactor of constitutive active ROPs 3
evm.TU.chr9.1176	0.920008	0.555479	PDDEXK-like family of unknown function
evm.TU.chr4.335	0.905986	0.757078	Pentatricopeptide repeat-containing protein
evm.TU.chr2.330	0.901674	0.699439	Pentatricopeptide repeat-containing protein
evm.TU.chr8.852	0.896307	0.629431	Divergent CRAL/TRIO domain
evm.TU.chr4.3176	0.894285	0.716754	Inactive protein kinase
evm.TU.chr6.1676	0.890536	0.585982	Glucan endo-1,3-beta-glucosidase
evm.TU.chr1.3021	0.890432	0.742773	Inositol transporter 4
evm.TU.chr6.715	0.888176	0.59761	Retrotransposon gag protein
evm.TU.chr1.3030	0.887317	0.476126	PDDEXK-like family of unknown function
evm.TU.chr4.137	0.885033	0.71361	Pentatricopeptide repeat-containing protein
evm.TU.chr5.13	0.882992	0.550923	Ethylene-responsive transcription factor 13
evm.TU.chr9.2870	0.880377	0.466942	MLP-like protein 43
evm.TU.chr3.2003	0.878088	0.652694	Cysteine proteinase inhibitor 1
evm.TU.chr1.2956	0.875077	0.73057	Endochitinase
evm.TU.chr5.790	0.874368	0.503448	MLP-like protein 43
evm.TU.chr5.706	0.874205	0.635611	Ethylene-responsive transcription factor RAP2-3
evm.TU.chr6.1064	0.871288	0.686138	E3 ubiquitin-protein ligase LIN
evm.TU.chr5.791	0.86785	0.606947	MLP-like protein 31
evm.TU.chr5.3381	0.864796	0.407519	PPR repeat family
evm.TU.chr11.65	0.864197	0.557988	AMP-binding protein 1
evm.TU.chr9.158	0.8618	0.623505	Mediator of ABA-regulated dormancy1
evm.TU.chr6.982	0.859997	0.680335	DNA repair protein RAD51
evm.TU.chr6.36	0.850911	0.721311	RecQ-mediated genome instability protein 1
evm.TU.chr2.163	0.846173	0.514094	Hexokinase-3
evm.TU.chr2.1497	0.838981	0.832905	Cellulase (glycosyl hydrolase family 5)
evm.TU.chr3.2674	0.838099	0.655526	Plant-specific TFIIB-related protein PTF2
evm.TU.chr4.465	0.835775	0.613246	Chaperone protein DnaJ
evm.TU.chr6.4093	0.834852	0.621859	Thaumatin-like protein
evm.TU.chr3.2834	0.834096	0.426498	Calmodulin-binding protein Sha1
evm.TU.chr1.3287	0.830088	0.849959	Pentatricopeptide repeat-containing protein
evm.TU.chr4.150	0.828919	0.398811	Leucine-rich repeat extensin-like protein 5
evm.TU.chr8.4290	0.827697	0.526503	Pathogenesis-related protein P2
evm.TU.chr2.236	0.822727	0.686641	Germin-like protein 9-3
evm.TU.chr10.322	0.807145	0.383959	Ubiquinol oxidase
evm.TU.chr4.3494	0.803779	0.604843	Protein WVD2-like 7
evm.TU.chr9.650	0.797084	0.782109	Cotton fibre expressed protein
evm.TU.chr6.1330	0.792725	0.579301	Aluminum-activated malate transporter 2
evm.TU.chr1.2797	0.79136	0.623883	Pentatricopeptide repeat-containing protein
evm.TU.chr11.1561	0.790235	0.608907	Hsp20
evm.TU.chr11.647	0.7899	0.770241	Plant organelle RNA recognition domain
evm.TU.chr11.1206	0.785462	0.457992	Mitochondrial transcription termination factor 9
evm.TU.chr4.3404	0.779098	0.359495	ATP-dependent helicase gtf2f2
evm.TU.chr9.3849	0.773273	0.427202	UDP-glycosyltransferase 89A2
evm.TU.chr9.1056	0.769835	0.446963	Putative rRNA methyltransferase
evm.TU.chr3.1989	0.75985	0.358724	Cysteine proteinase inhibitor 6
evm.TU.chr5.2983	0.74922	0.665782	Tropinone reductase-like 1
evm.TU.chr3.2681	0.732953	0.76311	Pentatricopeptide repeat-containing protein
evm.TU.chr5.837	0.716116	0.436943	Prolyl 4-hydroxylase 1
evm.TU.chr11.387	0.713269	0.340687	Zinc finger CCCH domain-containing protein 20
evm.TU.chr11.300	0.711632	0.49088	BAHD acyltransferase DCR
evm.TU.chr6.967	0.708932	0.66742	Ethylene-responsive transcription factor ERF017
evm.TU.chr10.635	0.708555	0.294488	50S ribosomal protein L29
evm.TU.chr8.34	0.706314	0.637535	Protein trichome birefringence-like 2
evm.TU.chr8.989	0.705588	0.507469	Pentatricopeptide repeat-containing protein
evm.TU.chr9.602	0.704026	0.391463	NPR1 interacting
evm.TU.chr5.360	0.703476	0.509484	BON1-associated protein 2
