# Supplementary material for: Comparative transcriptomics analysis of tolerant and sensitive genotypes reveals genes involved in the response to cold stress in bitter gourd (Momordica charantia L.)
Source: Sci Rep. 2024 Jul 17;14:16564. doi: 10.1038/s41598-024-58754-9 (PMC11255239; doi:10.1038/s41598-024-58754-9)
Supplement: Supplementary file 6 — Supplementary Table S5. [file 41598_2024_58754_MOESM6_ESM.xlsx]

## Sheet: Table S1
Table S5. Descriptions and primer sequences of genes used for qRT-PCR.
Gene ID	Gene description	Primer	Sequence (5’ → 3’)
evm.TU.chr6.3936	CBF3	Forward	TTCTTCTGGCGTCGAGATGT
		Reverse	GCCAAATCCTGCTCTTCTTG
evm.TU.chr3.3215	MYB108	Forward	AATTACGAGCAGGAGCAGGA
		Reverse	CTCTTGCCGGTTCTTTTGAG
evm.TU.chr10.686	TGA1	Forward	GCTCGTAAAAGTCGCCTACG
		Reverse	TGGTTCCAGAGAAACCCAAC
evm.TU.chr10.2879	MYC2	Forward	GGGTATTACAAGGGGGAGGAG
		Reverse	GGAACTGAAAAACGCCTGAC
evm.TU.chr10.2814	SAPK2	Forward	AACAGCTGCCATGGTTTTTC
		Reverse	TGATTTCGTCGACACTCTGC
evm.TU.chr11.460	ERF17	Forward	GGACGACAGTTCGTGTCAGA
		Reverse	CCTTCTCGGGTTTGTCGTAA
evm.TU.chr4.1123	UDPGT	Forward	GCTGCCTCATCTACGACTCC
		Reverse	CGATCGGGACTAGAAACCAA
evm.TU.chr1.2581	GH3.1	Forward	ACTGGGAGCTTCTGGTGAGA
		Reverse	GGCGCTTTGTACTGGTTGAT
evm.TU.chr6.184	MYB35	Forward	TGACAGAAGCCTCACATTGC
		Reverse	AACTGAAGGCCGAGGAAGAT
evm.TU.chr8.3282	NAC31	Forward	GAACGCTCTGAAGGACAAGG
		Reverse	AGACCTCTCGCTCCAAAACA
actin	CYP2	Forward	GGCAAACCCTAAAGTTTTCTTCG
		Reverse	GATGAGCCCTTGTAATGAAGTGG
